# Supplementary material for: The Protective Role of Exosome-Derived MicroRNAs and Proteins from Human Breast Milk against Infectious Agents
Source: Metabolites. 2023 May 8;13(5):635. doi: 10.3390/metabo13050635 (PMC10221093; doi:10.3390/metabo13050635)
Supplement: Supplementary file 1 [file metabolites-13-00635-s001.zip]

Archive with 1 entries (1 files):
- metabolites-2362119-supplementary.pdf
